# Supplementary material for: Microbial production of toluene in oxygen minimum zone waters in the Humboldt Current System off Chile
Source: Sci Rep. 2022 Jun 23;12:10669. doi: 10.1038/s41598-022-14103-2 (PMC9226047; doi:10.1038/s41598-022-14103-2)
Supplement: Supplementary file 1 — Supplementary Information 1. [file 41598_2022_14103_MOESM1_ESM.xlsx]

## Sheet:  Toluene biosynthesis (Phe)
	Inoculated											Control (without inoculum)											Blank (only artificial seawater)
	FERM/L-Phenylalanine (CAS Number 63-91-2)								Toluene			FERM/L-Phenylalanine (CAS Number 63-91-2)								Toluene			FERM/L-Phenylalanine (CAS Number 63-91-2)								Toluene
	Time (d)	Area 1	Area 2	Average	Head Space (µM) R1	Head Space (µM) R2	HS Average	S.D	Sample (µM)	S.D		Time (d)	Area 1	Area 2	Average	Head Space (µM) R1	Head Space (µM) R2	HS Average	S.D	Sample (µM)	S.D		Time (d)	Area 1	Area 2	Average	Head Space (µM) R1	Head Space (µM) R2	HS Average	S.D	Sample (µM)	S.D
	0	0	0	0	0	0	0	0	0	0		0	0	0	0	0	0	0	0	0	0		0	1402	1455	1428.5	-0.011593	-0.01154	-0.0115665	2.65e-05	-0.0173498	3.975e-05
	1	5016967	5988956	5.50296e+06	5.00397	5.97596	5.48997	0.485994	8.23495	0.728992		1	1234	1309	1271.5	-0.011761	-0.011686	-0.0117235	3.75e-05	-0.0175853	5.625e-05		1	1432	1401	1416.5	-0.011563	-0.011594	-0.0115785	1.55e-05	-0.0173678	2.325e-05
	2	12401781	19619789	16010785	12.3888	19.6068	15.9978	3.609	23.9967	5.41351		2	1222	1299	1260.5	-0.011773	-0.011696	-0.0117345	3.85e-05	-0.0176017	5.775e-05		2	1399	1458	1428.5	-0.011596	-0.011537	-0.0115665	2.95e-05	-0.0173498	4.425e-05
	3	59746327	50201999	54974163	59.7333	50.189	54.9612	4.77216	82.4418	7.15825		3	1255	1288	1271.5	-0.01174	-0.011707	-0.0117235	1.65e-05	-0.0175853	2.475e-05		3	1422	1388	1405	-0.011573	-0.011607	-0.01159	1.7e-05	-0.017385	2.55e-05
	4	41101065	48098677	44599871	41.0881	48.0857	44.5869	3.49881	66.8803	5.24821		4	1299	1203	1251	-0.011696	-0.011792	-0.011744	4.8e-05	-0.017616	7.2e-05		4	1401	1439	1420	-0.011594	-0.011556	-0.011575	1.9e-05	-0.0173625	2.85e-05
	5	49990234	50866101	5.04282e+07	49.9772	50.8531	50.4152	0.437933	75.6228	0.6569		5	1244	12603	6923.5	-0.011751	-0.000392	-0.0060715	0.0056795	-0.00910725	0.00851925		5	1488	1379	1433.5	-0.011507	-0.011616	-0.0115615	5.45e-05	-0.0173422	8.175e-05
									Toluene			Control (without inoculum)											Blank (only artificial seawater)
	Denitrification/L-Phenylalanine (CAS Number 63-91-2)				Head Space (µM) R1	Head Space (µM) R2	HS Average	S.D	Sample (µM)	S.D		Denitrification/L-Phenylalanine (CAS Number 63-91-2)								Toluene			Denitrification/L-Phenylalanine (CAS Number 63-91-2)								Toluene
	0	0	0	0	0	0	0	0	0	0		Time (d)	Area 1	Area 2	Average	Head Space (µM) R1	Head Space (µM) R2	HS Average	S.D	Sample (µM)	S.D		Time (d)	Area 1	Area 2	Average	Head Space (µM) R1	Head Space (µM) R2	HS Average	S.D	Sample (µM)	S.D
	1	13332974	16959604	15146289	13.32	16.9466	15.1333	1.81332	22.6999	2.71997		0	0	0	0	0	0	0	0	0	0		0	1528	1499	0	0	0	0	0	0	0
	2	19475356	21005671	2.02405e+07	19.4624	20.9927	20.2275	0.765157	30.3413	1.14774		1	1329	1311	1320	-0.011666	-0.011684	-0.011675	9e-06	-0.0175125	1.35e-05		1	1478	1422	1450	-0.011517	-0.011573	-0.011545	2.8e-05	-0.0173175	4.2e-05
	3	89420130	85951101	8.76856e+07	89.4071	85.9381	87.6726	1.73451	131.509	2.60177		2	1372	1379	1375.5	-0.011623	-0.011616	-0.0116195	3.5e-06	-0.0174293	5.25e-06		2	1509	1534	1521.5	-0.011486	-0.011461	-0.0114735	1.25e-05	-0.0172103	1.875e-05
	4	10098826	10911252	10505039	10.0858	10.8983	10.492	0.406213	15.7381	0.609319		3	1381	1309	1345	-0.011614	-0.011686	-0.01165	3.6e-05	-0.017475	5.4e-05		3	1473	1411	1442	-0.011522	-0.011584	-0.011553	3.1e-05	-0.0173295	4.65e-05
	5	10001923	10530725	10266324	9.98893	10.5177	10.2533	0.264401	15.38	0.396602		4	1317	1396	1356.5	-0.011678	-0.011599	-0.0116385	3.95e-05	-0.0174578	5.925e-05		4	1486	1427	1456.5	-0.011509	-0.011568	-0.0115385	2.95e-05	-0.0173078	4.425e-05
												5	1299	1304	1301.5	-0.011696	-0.011691	-0.0116935	2.5e-06	-0.0175403	3.75e-06		5	1412	1411	1411.5	-0.011583	-0.011584	-0.0115835	5e-07	-0.0173753	7.5e-07
	Sulfate reduction/L-Phenylalanine (CAS Number 63-91-2)								Toluene			Control (without inoculum)											Blank (only artificial seawater)
	Time (d)	Area 1	Area 2	Average	Head Space (µM) R1	Head Space (µM) R2	HS Average	S.D	Sample (µM)	S.D		Sulfate reduction/L-Phenylalanine (CAS Number 63-91-2)								Toluene			Sulfate reduction/L-Phenylalanine (CAS Number 63-91-2)								Toluene
	0	0	0	0	0	0	0	0	0	0		Time (d)	Area 1	Area 2	Average	Head Space (µM) R1	Head Space (µM) R2	HS Average	S.D	Sample (µM)	S.D		Time (d)	Area 1	Area 2	Average	Head Space (µM) R1	Head Space (µM) R2	HS Average	S.D	Sample (µM)	S.D
	1	6912757	5129034	6.0209e+06	6.89976	5.11604	6.0079	0.891861	9.01185	1.33779		0	0	0	0	0	0	0	0	0	0		0	1322	1309	0	0	0	0	0	0	0
	2	5298756	6789133	6.04394e+06	5.28576	6.77614	6.03095	0.745188	9.04642	1.11778		1	1322	1309	1315.5	-0.011673	-0.011686	-0.0116795	6.5e-06	-0.0175193	9.75e-06		1	1343	1408	1375.5	-0.011652	-0.011587	-0.0116195	3.25e-05	-0.0174293	4.875e-05
	3	17056827	16401098	1.6729e+07	17.0438	16.3881	16.716	0.327864	25.074	0.491797		2	1334	1318	1326	-0.011661	-0.011677	-0.011669	8e-06	-0.0175035	1.2e-05		2	1376	1312	1344	-0.011619	-0.011683	-0.011651	3.2e-05	-0.0174765	4.8e-05
	4	1789742	1935619	1.86268e+06	1.77675	1.92262	1.84969	0.0729385	2.77453	0.109408		3	1376	1300	1338	-0.011619	-0.011695	-0.011657	3.8e-05	-0.0174855	5.7e-05		3	1358	1320	1339	-0.011637	-0.011675	-0.011656	1.9e-05	-0.017484	2.85e-05
	5	1019488	1062345	1.04092e+06	1.00649	1.04935	1.02792	0.0214285	1.54188	0.0321427		4	1301	1265	1283	-0.011694	-0.01173	-0.011712	1.8e-05	-0.017568	2.7e-05		4	1403	1377	1390	-0.011592	-0.011618	-0.011605	1.3e-05	-0.0174075	1.95e-05
												5	1239	1304	1271.5	-0.011756	-0.011691	-0.0117235	3.25e-05	-0.0175853	4.875e-05		5	1319	1357	1338	-0.011676	-0.011638	-0.011657	1.9e-05	-0.0174855	2.85e-05
	Oxygen reduction/L-Phenylalanine (CAS Number 63-91-2)								Toluene			Control (without inoculum)
	Time (d)	Area 1	Area 2	Average	Head Space (µM) R1	Head Space (µM) R2	HS Average	S.D	Sample (µM)	S.D		Oxygen reduction/L-Phenylalanine (CAS Number 63-91-2)								Toluene			Blank (only artificial seawater)
	0	2345	2999	0	0	0	0	0	0	0		Time (d)	Area 1	Area 2	Average	Head Space (µM) R1	Head Space (µM) R2	HS Average	S.D	Sample (µM)	S.D		Oxygen reduction/L-Phenylalanine (CAS Number 63-91-2)								Toluene
	1	2125	2167	2146	-0.01087	-0.010828	-0.010849	2.1e-05	-0.0162735	3.15e-05		0	0	0	0	0	0	0	0	0	0		Time (d)	Area 1	Area 2	Average	Head Space (µM) R1	Head Space (µM) R2	HS Average	S.D	Sample (µM)	S.D
	2	2178	2456	2317	-0.010817	-0.010539	-0.010678	0.000139	-0.016017	0.0002085		1	1204	1210	1207	-0.011791	-0.011785	-0.011788	3e-06	-0.017682	4.5e-06		0	1045	1222	0	0	0	0	0	0	0
	3	2547	2367	2457	-0.010448	-0.010628	-0.010538	9e-05	-0.015807	0.000135		2	1276	1246	1261	-0.011719	-0.011749	-0.011734	1.5e-05	-0.017601	2.25e-05		1	1308	1344	1326	-0.011687	-0.011651	-0.011669	1.8e-05	-0.0175035	2.7e-05
	4	2345	2322	2333.5	-0.01065	-0.010673	-0.0106615	1.15e-05	-0.0159922	1.725e-05		3	1286	1204	1245	-0.011709	-0.011791	-0.01175	4.1e-05	-0.017625	6.15e-05		2	1311	1287	1299	-0.011684	-0.011708	-0.011696	1.2e-05	-0.017544	1.8e-05
	5	2378	2344	2361	-0.010617	-0.010651	-0.010634	1.7e-05	-0.015951	2.55e-05		4	1211	1273	1242	-0.011784	-0.011722	-0.011753	3.1e-05	-0.0176295	4.65e-05		3	1359	1341	1350	-0.011636	-0.011654	-0.011645	9e-06	-0.0174675	1.35e-05
												5	1256	1231	1243.5	-0.011739	-0.011764	-0.0117515	1.25e-05	-0.0176273	1.875e-05		4	1381	1401	1391	-0.011614	-0.011594	-0.011604	1e-05	-0.017406	1.5e-05
																							5	1412	1399	1405.5	-0.011583	-0.011596	-0.0115895	6.5e-06	-0.0173842	9.75e-06

## Sheet: Toluene biosynthesis (d5-Phe)
	Inoculated											Control (without inoculum)
	FERM/L-Phenyl-d5-alanine; CAS Number 284664-89-7								Toluene-d5			FERM/L-Phenyl-d5-alanine; CAS Number 284664-89-7								Toluene-d5
	Time (d)	Area 1	Area 2	Average	Head Space (µM) R1	Head Space (µM) R2	HS Average	S.D	Sample (µM)	S.D		Time (d)	Area 1	Area 2	Average	Head Space (µM) R1	Head Space (µM) R2	HS Average	S.D	Sample (µM)	S.D
	0	0	0	0	0	0	0	0	0	0		0	0	0	0	0	0	0	0	0	0
	1	5027477	5189755	5108616	5.01448	5.17676	5.09562	0.081139	7.64343	0.121708		1	1417	1422	1419.5	-0.011578	-0.011573	-0.0115755	2.5e-06	-0.0173632	3.75e-06
	2	11003011	10119338	1.05612e+07	10.99	10.1063	10.5482	0.441836	15.8223	0.662755		2	1356	1329	1342.5	-0.011639	-0.011666	-0.0116525	1.35e-05	-0.0174788	2.025e-05
	3	68740027	57101999	62921013	68.727	57.089	62.908	5.81901	94.362	8.72852		3	1371	1326	1348.5	-0.011624	-0.011669	-0.0116465	2.25e-05	-0.0174697	3.375e-05
	4	56170103	45601861	50885982	56.1571	45.5889	50.873	5.28412	76.3095	7.92618		4	1365	1378	1371.5	-0.01163	-0.011617	-0.0116235	6.5e-06	-0.0174352	9.75e-06
	5	50500503	40226139	45363321	50.4875	40.2131	45.3503	5.13718	68.0255	7.70577		5	1398	1371	1384.5	-0.011597	-0.011624	-0.0116105	1.35e-05	-0.0174158	2.025e-05
	Inoculated																						Blank (only artificial seawater)
	Denitrification/L-Phenyl-d5-alanine; CAS Number 284664-89-7)								Toluene-d5			Control (without inoculum)											FERM/L-Phenylalanine (CAS Number 63-91-2)								Toluene
	Time (d)	Area 1	Area 2	Average	Head Space (µM) R1	Head Space (µM) R2	HS Average	S.D	Sample (µM)	S.D		Denitrification/L-Phenyl-d5-alanine; CAS Number 284664-89-7								Toluene-d5			Time (d)	Area 1	Area 2	Average	Head Space (µM) R1	Head Space (µM) R2	HS Average	S.D	Sample (µM)	S.D
	0	0	0	0	0	0	0	0	0	0		Time (d)	Area 1	Area 2	Average	Head Space (µM) R1	Head Space (µM) R2	HS Average	S.D	Sample (µM)	S.D		0	1301	1285	1293	-0.011694	-0.01171	-0.011702	8e-06	-0.017553	1.2e-05
	1	16332433	17959111	17145772	16.3194	17.9461	17.1328	0.813339	25.6992	1.22001		0	0	0	0	0	0	0	0	0	0		1	1209	1304	1256.5	-0.011786	-0.011691	-0.0117385	4.75e-05	-0.0176077	7.125e-05
	2	29475964	29005188	29240576	29.463	28.9922	29.2276	0.235388	43.8414	0.353082		1	1322	1312	1317	-0.011673	-0.011683	-0.011678	5e-06	-0.017517	7.5e-06		2	1322	1307	1314.5	-0.011673	-0.011688	-0.0116805	7.5e-06	-0.0175208	1.125e-05
	3	67220208	68863101	6.80417e+07	67.2072	68.8501	68.0287	0.821447	102.043	1.23217		2	1398	1327	1362.5	-0.011597	-0.011668	-0.0116325	3.55e-05	-0.0174487	5.325e-05		3	1344	1333	1338.5	-0.011651	-0.011662	-0.0116565	5.5e-06	-0.0174848	8.25e-06
	4	21097221	21937260	2.15172e+07	21.0842	21.9243	21.5042	0.420019	32.2564	0.630029		3	1312	1342	1327	-0.011683	-0.011653	-0.011668	1.5e-05	-0.017502	2.25e-05		4	1356	1364	1360	-0.011639	-0.011631	-0.011635	4e-06	-0.0174525	6e-06
	5	14001366	11530333	1.27658e+07	13.9884	11.5173	12.7529	1.23552	19.1293	1.85327		4	1376	1366	1371	-0.011619	-0.011629	-0.011624	5e-06	-0.017436	7.5e-06		5	1312	1377	1344.5	-0.011683	-0.011618	-0.0116505	3.25e-05	-0.0174758	4.875e-05
												5	1329	1345	1337	-0.011666	-0.01165	-0.011658	8e-06	-0.017487	1.2e-05
	Inoculated
	Sulfate reduction/L-Phenyl-d5-alanine; CAS Number 284664-89-7)								Toluene-d5			Control (without inoculum)											Blank (only artificial seawater)
	Time (d)	Area 1	Area 2	Average	Head Space (µM) R1	Head Space (µM) R2	HS Average	S.D	Sample (µM)	S.D		Sulfate reduction/L-Phenyl-d5-alanine; CAS Number 284664-89-7								Toluene-d5			Denitrification/L-Phenylalanine (CAS Number 63-91-2)								Toluene
	0	0	0	0	0	0	0	0	0	0		Time (d)	Area 1	Area 2	Average	Head Space (µM) R1	Head Space (µM) R2	HS Average	S.D	Sample (µM)	S.D		Time (d)	Area 1	Area 2	Average	Head Space (µM) R1	Head Space (µM) R2	HS Average	S.D	Sample (µM)	S.D
	1	4002111	4122084	4.0621e+06	3.98912	4.10909	4.0491	0.0599865	6.07365	0.0899797		0	0	0	0	0	0	0	0	0	0		0	0	0	0	0	0	0	0	0	0
	2	5998785	5582395	5790590	5.98579	5.5694	5.77759	0.208195	8.66639	0.312292		1	1401	1412	1406.5	-0.011594	-0.011583	-0.0115885	5.5e-06	-0.0173827	8.25e-06		1	1432	1481	1456.5	-0.011563	-0.011514	-0.0115385	2.45e-05	-0.0173078	3.675e-05
	3	28056827	19701098	2.3879e+07	28.0438	19.6881	23.866	4.17786	35.799	6.2668		2	1317	1397	1357	-0.011678	-0.011598	-0.011638	4e-05	-0.017457	6e-05		2	1467	1438	1452.5	-0.011528	-0.011557	-0.0115425	1.45e-05	-0.0173138	2.175e-05
	4	5929638	4122107	5.02587e+06	5.91664	4.10911	5.01288	0.903765	7.51932	1.35565		3	1291	1255	1273	-0.011704	-0.01174	-0.011722	1.8e-05	-0.017583	2.7e-05		3	1433	1429	1431	-0.011562	-0.011566	-0.011564	2e-06	-0.017346	3e-06
	5	1009639	1200227	1104933	0.996644	1.18723	1.09194	0.095294	1.63791	0.142941		4	1317	1405	1361	-0.011678	-0.01159	-0.011634	4.4e-05	-0.017451	6.6e-05		4	1432	1427	1429.5	-0.011563	-0.011568	-0.0115655	2.5e-06	-0.0173482	3.75e-06
												5	1365	1311	1338	-0.01163	-0.011684	-0.011657	2.7e-05	-0.0174855	4.05e-05		5	1397	1412	1404.5	-0.011598	-0.011583	-0.0115905	7.5e-06	-0.0173857	1.125e-05
	Inoculated
	Oxygen reduction/L-Phenyl-d5-alanine; CAS Number 284664-89-7								Toluene-d5			Control (without inoculum)											Blank (only artificial seawater)
	Time (d)	Area 1	Area 2	Average	Head Space (µM) R1	Head Space (µM) R2	HS Average	S.D	Sample (µM)	S.D		Oxygen reduction/L-Phenyl-d5-alanine; CAS Number 284664-89-7								Toluene-d5			Sulfate reduction/L-Phenylalanine (CAS Number 63-91-2)								Toluene
	0	0	0	0	0	0	0	0	0	0		Time (d)	Area 1	Area 2	Average	Head Space (µM) R1	Head Space (µM) R2	HS Average	S.D	Sample (µM)	S.D		Time (d)	Area 1	Area 2	Average	Head Space (µM) R1	Head Space (µM) R2	HS Average	S.D	Sample (µM)	S.D
	1	2137	2256	2196.5	-0.010858	-0.010739	-0.0107985	5.95e-05	-0.0161977	8.925e-05		0	0	0	0	0	0	0	0	0	0		0	1245	1356	1300.5	-0.01175	-0.011639	-0.0116945	5.55e-05	-0.0175418	8.325e-05
	2	2398	2312	2355	-0.010597	-0.010683	-0.01064	4.3e-05	-0.01596	6.45e-05		1	1345	1371	1358	-0.01165	-0.011624	-0.011637	1.3e-05	-0.0174555	1.95e-05		1	1209	1306	1257.5	-0.011786	-0.011689	-0.0117375	4.85e-05	-0.0176063	7.275e-05
	3	2311	2319	2315	-0.010684	-0.010676	-0.01068	4e-06	-0.01602	6e-06		2	1365	1382	1373.5	-0.01163	-0.011613	-0.0116215	8.5e-06	-0.0174322	1.275e-05		2	1371	1319	1345	-0.011624	-0.011676	-0.01165	2.6e-05	-0.017475	3.9e-05
	4	2298	2345	2321.5	-0.010697	-0.01065	-0.0106735	2.35e-05	-0.0160102	3.525e-05		3	1311	1347	1329	-0.011684	-0.011648	-0.011666	1.8e-05	-0.017499	2.7e-05		3	1388	1361	1374.5	-0.011607	-0.011634	-0.0116205	1.35e-05	-0.0174307	2.025e-05
	5	2367	2329	2348	-0.010628	-0.010666	-0.010647	1.9e-05	-0.0159705	2.85e-05		4	1399	1320	1359.5	-0.011596	-0.011675	-0.0116355	3.95e-05	-0.0174533	5.925e-05		4	1370	1423	1396.5	-0.011625	-0.011572	-0.0115985	2.65e-05	-0.0173978	3.975e-05
												5	1360	1305	1332.5	-0.011635	-0.01169	-0.0116625	2.75e-05	-0.0174937	4.125e-05		5	1341	1377	1359	-0.011654	-0.011618	-0.011636	1.8e-05	-0.017454	2.7e-05
																							Blank (only artificial seawater)
																							Oxygen reduction/L-Phenylalanine (CAS Number 63-91-2)								Toluene
																							Time (d)	Area 1	Area 2	Average	Head Space (µM) R1	Head Space (µM) R2	HS Average	S.D	Sample (µM)	S.D
																							0	1302	1388	0	0	0	0	0	0	0
																							1	1277	1296	1286.5	-0.011718	-0.011699	-0.0117085	9.5e-06	-0.0175628	1.425e-05
																							2	2678	2439	2558.5	-0.010317	-0.010556	-0.0104365	0.0001195	-0.0156547	0.00017925
																							3	2381	2411	2396	-0.010614	-0.010584	-0.010599	1.5e-05	-0.0158985	2.25e-05
																							4	2111	2309	2210	-0.010884	-0.010686	-0.010785	9.9e-05	-0.0161775	0.0001485
																							5	2402	1945	2173.5	-0.010593	-0.01105	-0.0108215	0.0002285	-0.0162323	0.00034275

## Sheet:  Phenylalanine decay
	FERM/L-Phenylalanine (CAS Number 63-91-2)
	Time (d)	Area 1	Area 2	Phenylalanine (µM) R1	Phenylalanine (µM) R2	Average (µM)	D.S			Injection volume (µL)
	0	6824711	6122750	551.426	494.708	523.067	28.3587				STD	Sample
	1	1616272	1834561	130.592	148.23	139.411	8.8187			T1	50	20
	2	1309664	1401227	105.819	113.217	109.518	3.69907			T2	50	20
	3	1006805	1192454	81.3482	96.3484	88.8483	7.50007			T3	50	20
	4	923455	807720	74.6137	65.2625	69.9381	4.6756			T4	50	20
	5	788342	702607	63.6968	56.7695	60.2331	3.46362			T5	50	20
										Standard concentration: 1 µM
	Denitrification/L-Phenylalanine (CAS Number 63-91-2)
	Time (d)	Area 1	Area 2	Phenylalanine (µM) R1	Phenylalanine (µM) R2	Average (µM)	D.S			AA (STD.)	Area
	0	6780200	6691704	547.829	540.679	544.254	3.57517			Alanine	1692515
	1	2018343	1955208	163.079	157.978	160.528	2.5506			Leucine	1983179
	2	1161571	1199466	93.8531	96.9149	95.384	1.53093			Phenylalanine	1175766
	3	940894	918501	76.0227	74.2134	75.1181	0.904659
	4	198216	201661	16.0155	16.2939	16.1547	0.139175			Dilution factor	0,1/200
	5	176692	161202	14.2764	13.0249	13.6506	0.625784
	Sulfate reduction/L-Phenylalanine (CAS Number 63-91-2)
	Time (d)	Area 1	Area 2	Phenylalanine (µM) R1	Phenylalanine (µM) R2	Average (µM)	D.S
	0	6894071	6017650	557.03	486.216	521.623	35.4067
	1	1629056	1427186	131.625	115.314	123.47	8.15539
	2	1099314	1126022	88.8228	90.9808	89.9018	1.07898
	3	977501	949842	78.9805	76.7457	77.8631	1.1174
	4	408659	324269	33.019	26.2004	29.6097	3.40929
	5	311805	279340	25.1933	22.5702	23.8818	1.31156
	Oxygen reduction/L-Phenylalanine (CAS Number 63-91-2)
	Time (d)	Area 1	Area 2	Phenylalanine (µM) R1	Phenylalanine (µM) R2	Average (µM)	D.S
	0	6996222	6017650	565.283	486.216	525.75	39.5335
	1	1029056	1027186	83.1461	82.995	83.0705	0.0755465
	2	999314	926022	80.743	74.8211	77.782	2.96094
	3	97750	94984	7.89804	7.67455	7.7863	0.111744
	4	40865	32426	3.30183	2.61997	2.9609	0.340929
	5	31180	27934	2.51929	2.25702	2.38816	0.131136
	Control (without inoculum)
	FERM/L-Phenylalanine (CAS Number 63-91-2)
	Time (d)	Area 1	Area 2	Phenylalanine (µM) R1	Phenylalanine (µM) R2	Average (µM)	D.S
	0	6784711	6662750	548.194	538.339	543.267	4.92713
	1	6790823	6623167	548.688	535.141	541.914	6.77317
	2	6834610	6800381	552.225	549.46	550.843	1.38282
	3	7090562	6511239	572.906	526.098	549.502	23.4042
	4	6793419	6807720	548.897	550.053	549.475	0.577749
	5	6820198	6723918	551.061	543.282	547.171	3.88963
	Control (without inoculum)
	Denitrification/L-Phenylalanine (CAS Number 63-91-2)
	Time (d)	Area 1	Area 2	Phenylalanine (µM) R1	Phenylalanine (µM) R2	Average (µM)	D.S
	0	6780200	6691704	547.829	540.679	544.254	3.57517
	1	6718343	6755208	542.831	545.81	544.321	1.48932
	2	6761571	6799466	546.324	549.386	547.855	1.53093
	3	6710894	6678501	542.229	539.612	540.921	1.30865
	4	6798216	6601661	549.285	533.404	541.344	7.94066
	5	6776692	6661202	547.546	538.214	542.88	4.6657
	Control (without inoculum)
	Sulfate reduction/L-Phenylalanine (CAS Number 63-91-2)
	Time (d)	Area 1	Area 2	Phenylalanine (µM) R1	Phenylalanine (µM) R2	Average (µM)	D.S
	0	6894071	6817650	557.03	550.855	553.942	3.08735
	1	6829056	6827186	551.777	551.626	551.701	0.0755465
	2	6899314	6826022	557.453	551.532	554.493	2.96094
	3	6777501	6849842	547.611	553.456	550.534	2.92252
	4	6808659	6824269	550.129	551.39	550.759	0.630631
	5	6811805	6879340	550.383	555.84	553.111	2.72836
	Control (without inoculum)
	Oxygen reduction/L-Phenylalanine (CAS Number 63-91-2)
	Time (d)	Area 1	Area 2	Phenylalanine (µM) R1	Phenylalanine (µM) R2	Average (µM)	D.S
	0	6896222	6817650	557.204	550.855	554.029	3.17425
	1	6929056	6827186	559.857	551.626	555.741	4.11547
	2	6899314	6826022	557.453	551.532	554.493	2.96094
	3	6777501	6849842	547.611	553.456	550.534	2.92252
	4	6840659	6844269	552.714	553.006	552.86	0.145841
	5	6811805	6869340	550.383	555.032	552.707	2.32437
	Blank (only artificial seawater)
	Time (d)	Area 1	Area 2	Phenylalanine (µM) R1	Phenylalanine (µM) R2	Average (µM)	D.S
	0	2345	3960	0.189472	0.319962	0.254717	0.0652447
	1	2692	2960	0.217509	0.239163	0.228336	0.010827
	2	2100	2025	0.169677	0.163617	0.166647	0.00302994
	3	2899	2176	0.234235	0.175817	0.205026	0.0292086
	4	2911	2231	0.235204	0.180261	0.207733	0.0274715
	5	2310	2101	0.186644	0.169757	0.178201	0.00844343

## Sheet: d5-phenylalanine decay
	FERM/L-Phenyl-d5-alanine; CAS Number 284664-89-7
	Time (d)	Area 1	Area 2	Phenylalanine (µM) R1	Phenylalanine (µM) R2	Average (µM)	D.S			Injection volume (µL)
	0	6634902	6034812	536.089	487.603	511.846	24.2432				STD	Sample
	1	3640621	2857103	294.156	230.849	262.503	31.6535			T1	50	20
	2	1919457	1411183	155.089	114.021	134.555	20.5339			T2	50	20
	3	1074902	1361382	86.8504	109.997	98.4239	11.5736			T3	50	20
	4	929524	807451	75.104	65.2407	70.1724	4.93165			T4	50	20
	5	782963	708241	63.2621	57.2247	60.2434	3.01871			T5	50	20
										Standard concentration: 1 µM
	Denitrification/L-Phenyl-d5-alanine; CAS Number 284664-89-7
	Time (d)	Area 1	Area 2	Phenylalanine (µM) R1	Phenylalanine (µM) R2	Average (µM)	D.S			AA (STD.)	Area
	0	6773410	6633471	547.281	535.974	541.627	5.65342			Alanine	1692515
	1	1384518	1273411	111.867	102.89	107.378	4.48863			Leucine	1983179
	2	1167729	1062817	94.3506	85.8739	90.1123	4.23836			Phenylalanine	1175766
	3	819451	703066	66.2103	56.8066	61.5085	4.70186
	4	191250	204391	15.4527	16.5145	15.9836	0.530886			Dilution factor	0,1/200
	5	142962	116331	11.5511	9.39936	10.4752	1.07587
	Sulfate reduction/L-Phenyl-d5-alanine; CAS Number 284664-89-7
	Time (d)	Area 1	Area 2	Phenylalanine (µM) R1	Phenylalanine (µM) R2	Average (µM)	D.S
	0	6932438	6137307	560.13	495.885	528.007	32.1227
	1	2853401	2034811	230.55	164.409	197.48	33.0704
	2	1277496	1345619	103.22	108.724	105.972	2.75211
	3	963890	944372	77.8808	76.3037	77.0922	0.788511
	4	413477	384507	33.4083	31.0675	32.2379	1.17036
	5	317430	294302	25.6478	23.7791	24.7135	0.934353
	Oxygen reduction/L-Phenyl-d5-alanine; CAS Number 284664-89-7
	Time (d)	Area 1	Area 2	Phenylalanine (µM) R1	Phenylalanine (µM) R2	Average (µM)	D.S
	0	5966305	6083456	482.068	491.533	486.801	4.73281
	1	2063481	1044279	166.726	84.3761	125.551	41.1749
	2	939532	925529	75.9127	74.7813	75.347	0.56571
	3	94204	94617	7.61153	7.6449	7.62822	0.0166849
	4	80101	64571	6.47203	5.21723	5.84463	0.627399
	5	61529	56233	4.97144	4.54354	4.75749	0.213954
	Control (without inoculum)
	FERM/L-Phenyl-d5-alanine; CAS Number 284664-89-7
	Time (d)	Area 1	Area 2	Phenylalanine (µM) R1	Phenylalanine (µM) R2	Average (µM)	D.S
	0	6934912	6452981	560.33	521.39	540.86	19.4696
	1	6933491	6734921	560.215	544.171	552.193	8.02207
	2	6834812	6737010	552.242	544.34	548.291	3.95112
	3	6830126	6492454	551.863	524.58	538.222	13.6417
	4	6812367	6805220	550.428	549.851	550.14	0.288733
	5	6734519	6894511	544.138	557.065	550.602	6.46355
	Control (without inoculum)
	Denitrification/L-Phenyl-d5-alanine; CAS Number 284664-89-7
	Time (d)	Area 1	Area 2	Phenylalanine (µM) R1	Phenylalanine (µM) R2	Average (µM)	D.S
	0	6799653	6684421	549.401	540.09	544.746	4.65528
	1	6776432	6763451	547.525	546.476	547	0.524422
	2	6800345	6713865	549.457	542.469	545.963	3.49372
	3	6799132	6800239	549.359	549.448	549.404	0.0447219
	4	6808216	6801661	550.093	549.563	549.828	0.264817
	5	6826692	6791202	551.586	548.718	550.152	1.43377
	Control (without inoculum)
	Sulfate reduction/L-Phenyl-d5-alanine; CAS Number 284664-89-7
	Time (d)	Area 1	Area 2	Phenylalanine (µM) R1	Phenylalanine (µM) R2	Average (µM)	D.S
	0	6772389	6745618	547.198	545.035	546.117	1.08153
	1	6717345	6836349	542.751	552.366	547.558	4.80767
	2	6783418	6734920	548.089	544.171	546.13	1.95928
	3	6789345	6732901	548.568	544.008	546.288	2.28029
	4	6808659	6824269	550.129	551.39	550.759	0.630631
	5	6794529	6729340	548.987	543.72	546.353	2.63358
	Control (without inoculum)
	Oxygen reduction/L-Phenyl-d5-alanine; CAS Number 284664-89-7
	Time (d)	Area 1	Area 2	Phenylalanine (µM) R1	Phenylalanine (µM) R2	Average (µM)	D.S
	0	6734002	6800127	544.097	549.439	546.768	2.6714
	1	6854320	6727145	553.818	543.542	548.68	5.13777
	2	6799314	6726022	549.374	543.452	546.413	2.96094
	3	6774239	6728348	547.348	543.64	545.494	1.85396
	4	6763410	6734128	546.473	544.107	545.29	1.18297
	5	6711805	6769340	542.303	546.952	544.627	2.32437
	Blank (only artificial seawater)
	Time (d)	Area 1	Area 2	Phenylalanine (µM) R1	Phenylalanine (µM) R2	Average (µM)	D.S
	0	743	732	0.0600332	0.0591444	0.0595888	0.000444391
	1	741	561	0.0598716	0.0453279	0.0525998	0.00727186
	2	737	543	0.0595484	0.0438735	0.051711	0.00783744
	3	643	623	0.0519534	0.0503374	0.0511454	0.000807984
	4	753	642	0.0608412	0.0518726	0.0563569	0.00448431
	5	799	543	0.0645579	0.0438735	0.0542157	0.0103422
