# Supplementary material for: Microbial production of toluene in oxygen minimum zone waters in the Humboldt Current System off Chile
Source: Sci Rep. 2022 Jun 23;12:10669. doi: 10.1038/s41598-022-14103-2 (PMC9226047; doi:10.1038/s41598-022-14103-2)
Supplement: Supplementary file 3 — Supplementary Information 3. [file 41598_2022_14103_MOESM3_ESM.xls]

## Sheet: Calibration curves
Toluene (SIM Mode)	Conc (uM)	Chromatographic Area R1	Chromatographic Area R2	Chromatographic Area R3	Mean
Curve 1 (0,001-0,2 µm)	0.001	11983	12302	12634	12306.3
	0.05	63276	69200	64456	65644
	0.1	122866	128812	121543	124407
	0.15	175530	170173	179211	174971
	0.2	227812	224567	220997	224459
Ordinary Least Squares Regression: Conc.-Area Curve 1
Slope a:	1071500	Std. error a:	20651			Conc.	Area	Regress.	Residual
	t:	51.886	p (slope):	1.5767e-05		0.001	12306	14066	-1760.4
Intercept b:	12995	Std. error b:	2529.2			0.05	65644	66569	-925.03
						0.1	124410	120140	4263.9
95% bootstrapped confidence intervals (N=1999):						0.15	174970	173720	1253.8
Slope a:	(1,0051E06, 1,1438E06)					0.2	224460	227290	-2832.3
Intercept b:	(1298,7, 16058)
						Std. Dev. Residuals		2519.11
Correlation:
r:	0.99944
r2:	0.99889
t:	51.886
p (uncorr.):	1.5767e-05
Permutation p:	0.0169
p (uncorr.):	0.00016208
Permutation p:	0.0162
LOD	0.00705303
LOQ	0.0235101
Toluene (SCAN Mode)	Conc (uM)	Chromatographic Area R1	Chromatographic Area R2	Chromatographic Area R3	Mean
Curve 2 (10-1000 µM)	10	12347644	12678877	12339561	1.24554e+07
	100	156379178	150134569	155049321	153854356
	250	388456937	388678124	386609455	3.87915e+08
	500	888345101	890166649	881302791	886604847
	1000	1489655963	1481899328	1486709107	1.48609e+09
Ordinary Least Squares Regression: Conc.-Area Curve 2						Conc.	Area	Regress.	Residual
						10	12455000	38339000	-25884000
Slope a:	1511200	Std. error a:	89674			100	153850000	174340000	-20490000
	t:	16.852	p (slope):	0.00045503		250	387910000	401020000	-13106000
Intercept b:	23228000	Std. error b:	46120000			500	886600000	778810000	107790000
						1000	1486100000	1534400000	-48311000
95% bootstrapped confidence intervals (N=1999):
Slope a:	(1,1551E06, 1,6244E06)					Std. Dev. Residuals		5.5162e+07
Intercept b:	(-8,5929E07, 1,0691E08)
Correlation:
r:	0.99476
r2:	0.98955
t:	16.852
p (uncorr.):	0.00045503
Permutation p:	0.0077
LOD	109.506
LOQ	365.021

## Sheet: Equilibrium
Conc. 1 uM (SIM)	Time (min)	Area R1	Area R2	Area R3	Average
	0	23498	22437	23451	23128.7
	1	389652	371059	389012	383241
	2	747896	749801	748881	748859
	4	991888	977342	981427	983552
	5	1215955	1211321	1219567	1.21561e+06
	6	1212959	1216000	1202528	1.2105e+06
	7	1209157	1207043	1214015	1.21007e+06
Area's Inmersion	10	1208016	1210216	1210024	1.20942e+06
1224789
k	1.00755		CHS 1	0.663329
k'	1.4		CHS'	0.526316
β	0.5
			k + β	1.50755
V Hs (L)	0.02		k' + β	1.9
Vap (L)	0.04
Conc. 1 mM (SCAN)	Time (min)	Area R1	Area R2	Area R3	Average
	0	768450912	792345112	799345290	7.86714e+08
	1	879434123	874690121	884699103	8.79608e+08
	2	1150954345	1188456759	1165890302	1168433802
	4	1465640123	1459345999	1455111503	1.46003e+09
	5	1468345987	1468345795	1468101004	1468264262
	6	1468098234	1466781197	1467890459	1.46759e+09
	7	1468459123	1459345901	1467987320	1.46526e+09
Area's Inmersion	10	1467890345	1469301735	1467828220	1468340100
1468607122
k	1.00023		CHS 1	0.666563
k'	1.4		CHS'	0.526316
β	0.5
			k + β	1.50023
V Hs (L)	0.02		k' + β	1.9
Vap (L)	0.04

## Sheet: Toluene quantification
Date	Depth (m)	Area 1	Area 2	Area 3	Average	S.D	µM (head space)	S.D	nM (head space)	S.D	µM (sample)	S.D	Toluene nM (sample)	S.D	Date	Depth (m)
2013-11-09	0														2013-11-09	0
2013-11-09	10	13949	12657	13689	13431.7	557.961	0.000436667	1.81395e-05	0.436667	0.0181395	0.000655	2.72092e-05	0.655	0.0272092	2013-11-09	10
2013-11-09	30														2013-11-09	30
2013-11-09	50														2013-11-09	50
2013-11-09	65														2013-11-09	65
2013-11-09	80	71765	72361	71208	71778	470.8	0.058783	0.000385564	58.783	0.385564	0.0881745	0.000578347	88.1745	0.578347	2013-11-09	80
2013-11-09	100														2013-11-09	100
2013-01-10	0														2013-01-10	0
2013-01-10	10	14554	14100	14322	14325.3	185.36	0.00133033	1.72136e-05	1.33033	0.0172136	0.0019955	2.58204e-05	1.9955	0.0258204	2013-01-10	10
2013-01-10	30														2013-01-10	30
2013-01-10	50														2013-01-10	50
2013-01-10	65														2013-01-10	65
2013-01-10	80	67398	66987	67112	67165.7	172.028	0.0541707	0.000138744	54.1707	0.138744	0.081256	0.000208117	81.256	0.208117	2013-01-10	80
2013-01-10	100														2013-01-10	100
2013-02-10	0														2013-02-10	0
2013-02-10	10	13234	13567	13409	13403.3	136.006	0.000408333	4.14342e-06	0.408333	0.00414342	0.0006125	6.21513e-06	0.6125	0.00621513	2013-02-10	10
2013-02-10	30														2013-02-10	30
2013-02-10	50														2013-02-10	50
2013-02-10	65														2013-02-10	65
2013-02-10	80	72623	72102	78764	74496.3	3025.18	0.0615013	0.00249748	61.5013	2.49748	0.092252	0.00374621	92.252	3.74621	2013-02-10	80
2013-02-10	100														2013-02-10	100
2013-03-10	0														2013-03-10	0
2013-03-10	10	13977	13609	13712	13766	155.012	0.000771	8.68183e-06	0.771	0.00868183	0.0011565	1.30228e-05	1.1565	0.0130228	2013-03-10	10
2013-03-10	30	16850	16500	16912	16754	181.38	0.003759	4.06952e-05	3.759	0.0406952	0.0056385	6.10428e-05	5.6385	0.0610428	2013-03-10	30
2013-03-10	50														2013-03-10	50
2013-03-10	65														2013-03-10	65
2013-03-10	80	77433	76712	76398	76847.7	433.29	0.0638527	0.00036002	63.8527	0.36002	0.095779	0.00054003	95.779	0.54003	2013-03-10	80
2013-03-10	100														2013-03-10	100
2013-05-10	0	16893	16823	16788	16834.7	43.6527	0.00383967	9.95634e-06	3.83967	0.00995634	0.0057595	1.49345e-05	5.7595	0.0149345	2013-05-10	0
2013-05-10	10	14295	14199	14654	14382.7	195.824	0.00138767	1.88934e-05	1.38767	0.0188934	0.0020815	2.83401e-05	2.0815	0.0283401	2013-05-10	10
2013-05-10	30														2013-05-10	30
2013-05-10	50	22307	22433	22198	22312.7	96.022	0.00931767	4.00983e-05	9.31767	0.0400983	0.0139765	6.01475e-05	13.9765	0.0601475	2013-05-10	50
2013-05-10	65														2013-05-10	65
2013-05-10	80	27127	26511	27260	26966	326.283	0.013971	0.000169046	13.971	0.169046	0.0209565	0.000253569	20.9565	0.253569	2013-05-10	80
2013-05-10	100														2013-05-10	100
2013-06-10	0														2013-06-10	0
2013-06-10	10	13001	13089	13116	13068.7	49.1008	7.36667e-05	2.76776e-07	0.0736667	0.000276776	0.0001105	4.15164e-07	0.1105	0.000415164	2013-06-10	10
2013-06-10	30														2013-06-10	30
2013-06-10	50	15299	15754	15774	15609	219.355	0.002614	3.67348e-05	2.614	0.0367348	0.003921	5.51023e-05	3.921	0.0551023	2013-06-10	50
2013-06-10	65														2013-06-10	65
2013-06-10	80	19680	18791	19115	19195.3	367.351	0.00620033	0.000118659	6.20033	0.118659	0.0093005	0.000177989	9.3005	0.177989	2013-06-10	80
2013-06-10	100														2013-06-10	100
2013-07-10	0	12999	12711	12333	12681	272.72	-0.000314	-6.75293e-06	-0.314	-0.00675293	-0.000471	-1.01294e-05	-0.471	-0.0101294	2013-07-10	0
2013-07-10	10	13277	13489	13122	13296	150.428	0.000301	3.40545e-06	0.301	0.00340545	0.0004515	5.10818e-06	0.4515	0.00510818	2013-07-10	10
2013-07-10	30														2013-07-10	30
2013-07-10	50	16841	16116	16629	16528.7	304.364	0.00353367	6.50701e-05	3.53367	0.0650701	0.0053005	9.76051e-05	5.3005	0.0976051	2013-07-10	50
2013-07-10	65														2013-07-10	65
2013-07-10	80	19003	18991	18871	18955	59.5987	0.00596	1.87395e-05	5.96	0.0187395	0.00894	2.81093e-05	8.94	0.0281093	2013-07-10	80
2013-07-10	100	19601	19775	19671	19682.3	71.4858	0.00668733	2.42883e-05	6.68733	0.0242883	0.010031	3.64324e-05	10.031	0.0364324	2013-07-10	100
10-Agst	0	14611	14233	14993	14612.3	310.27	0.00161733	3.43416e-05	1.61733	0.0343416	0.002426	5.15123e-05	2.426	0.0515123	10-Agst	0
10-Agst	10	14006	14321	14101	14142.7	131.93	0.00114767	1.0706e-05	1.14767	0.010706	0.0017215	1.6059e-05	1.7215	0.016059	10-Agst	10
10-Agst	30	15733	15690	15298	15573.7	195.715	0.00257867	3.24062e-05	2.57867	0.0324062	0.003868	4.86092e-05	3.868	0.0486092	10-Agst	30
10-Agst	50	15995	15899	15823	15905.7	70.3768	0.00291067	1.28786e-05	2.91067	0.0128786	0.004366	1.9318e-05	4.366	0.019318	10-Agst	50
10-Agst	65	17871	17901	17829	17867	29.5296	0.004872	8.05219e-06	4.872	0.00805219	0.007308	1.20783e-05	7.308	0.0120783	10-Agst	65
10-Agst	80	20001	20500	20132	20211	211.236	0.007216	7.54183e-05	7.216	0.0754183	0.010824	0.000113127	10.824	0.113127	10-Agst	80
10-Agst	100	19962	19742	19766	19823.3	98.5405	0.00682833	3.39432e-05	6.82833	0.0339432	0.0102425	5.09148e-05	10.2425	0.0509148	10-Agst	100
10-Spt	0	12710	12691	12922	12774.3	104.704	-0.000220667	-1.80868e-06	-0.220667	-0.00180868	-0.000331	-2.71302e-06	-0.331	-0.00271302	10-Spt	0
10-Spt	10	13877	13513	13677	13689	148.844	0.000694	7.54606e-06	0.694	0.00754606	0.001041	1.13191e-05	1.041	0.0113191	10-Spt	10
10-Spt	30	32171	33101	33179	32817	457.9	0.019822	0.000276579	19.822	0.276579	0.029733	0.000414868	29.733	0.414868	10-Spt	30
10-Spt	50	39222	39424	39339	39328.3	82.8104	0.0263333	5.54479e-05	26.3333	0.0554479	0.0395	8.31718e-05	39.5	0.0831718	10-Spt	50
10-Spt	65	42111	42108	42116	42111.7	3.29983	0.0291167	2.28156e-06	29.1167	0.00228156	0.043675	3.42233e-06	43.675	0.00342233	10-Spt	65
10-Spt	80	66302	66704	66969	66658.3	274.21	0.0536633	0.000220753	53.6633	0.220753	0.080495	0.000331129	80.495	0.331129	10-Spt	80
10-Spt	100	66101	66327	66342	66256.7	110.243	0.0532617	8.8621e-05	53.2617	0.088621	0.0798925	0.000132932	79.8925	0.132932	10-Spt	100
2013-10-10	0	13050	13122	12168	12780	433.746	-0.000215	-7.29699e-06	-0.215	-0.00729699	-0.0003225	-1.09455e-05	-0.3225	-0.0109455	2013-10-10	0
2013-10-10	10	22988	22567	22398	22651	248.082	0.009656	0.000105756	9.656	0.105756	0.014484	0.000158634	14.484	0.158634	2013-10-10	10
2013-10-10	30	24679	24172	24161	24337.3	241.637	0.0113423	0.000112614	11.3423	0.112614	0.0170135	0.000168921	17.0135	0.168921	2013-10-10	30
2013-10-10	50	43206	43850	43992	43682.7	342.003	0.0306877	0.000240262	30.6877	0.240262	0.0460315	0.000360393	46.0315	0.360393	2013-10-10	50
2013-10-10	65														2013-10-10	65
2013-10-10	80	66980	66977	66999	66985.3	9.74109	0.0539903	7.85134e-06	53.9903	0.00785134	0.0809855	1.1777e-05	80.9855	0.011777	2013-10-10	80
2013-10-10	100	71341	71973	71921	71745	286.459	0.05875	0.000234573	58.75	0.234573	0.088125	0.00035186	88.125	0.35186	2013-10-10	100
2013-11-10	0	13339	13439	13543	13440.3	83.288	0.000445333	2.75967e-06	0.445333	0.00275967	0.000668	4.13951e-06	0.668	0.00413951	2013-11-10	0
2013-11-10	10	13998	14102	14111	14070.3	51.2792	0.00107533	3.91904e-06	1.07533	0.00391904	0.001613	5.87856e-06	1.613	0.00587856	2013-11-10	10
2013-11-10	30	21124	22988	22650	22254	810.858	0.009259	0.000337366	9.259	0.337366	0.0138885	0.000506048	13.8885	0.506048	2013-11-10	30
2013-11-10	50	51007	51349	51175	51177	139.628	0.038182	0.000104173	38.182	0.104173	0.057273	0.00015626	57.273	0.15626	2013-11-10	50
2013-11-10	65	58712	58866	58823	58800.3	64.8811	0.0458053	5.05422e-05	45.8053	0.0505422	0.068708	7.58133e-05	68.708	0.0758133	2013-11-10	65
2013-11-10	80	61312	61792	61699	61601	207.851	0.048606	0.000164004	48.606	0.164004	0.072909	0.000246006	72.909	0.246006	2013-11-10	80
2013-11-10	100														2013-11-10	100
2013-12-10	0	13511	13202	13496	13403	142.26	0.000408	4.33054e-06	0.408	0.00433054	0.000612	6.49581e-06	0.612	0.00649581	2013-12-10	0
2013-12-10	10	14966	14719	14802	14829	102.629	0.001834	1.26928e-05	1.834	0.0126928	0.002751	1.90392e-05	2.751	0.0190392	2013-12-10	10
2013-12-10	30	14567	14332	14967	14622	262.139	0.001627	2.91683e-05	1.627	0.0291683	0.0024405	4.37525e-05	2.4405	0.0437525	2013-12-10	30
2013-12-10	50	39860	40122	40109	40030.3	120.561	0.0270353	8.14232e-05	27.0353	0.0814232	0.040553	0.000122135	40.553	0.122135	2013-12-10	50
2013-12-10	65	78910	79312	79466	79229.3	234.392	0.0662343	0.000195948	66.2343	0.195948	0.0993515	0.000293921	99.3515	0.293921	2013-12-10	65
2013-12-10	80	79112	79610	79671	79464.3	250.379	0.0664693	0.000209434	66.4693	0.209434	0.099704	0.000314151	99.704	0.314151	2013-12-10	80
2013-12-10	100														2013-12-10	100
2013-01-11	0	13701	13229	13729	13553	229.388	0.000558	9.44428e-06	0.558	0.00944428	0.000837	1.41664e-05	0.837	0.0141664	2013-01-11	0
2013-01-11	10	14150	14980	15066	14732	413.031	0.001737	4.86991e-05	1.737	0.0486991	0.0026055	7.30486e-05	2.6055	0.0730486	2013-01-11	10
2013-01-11	30	33402	32679	33047	33042.7	295.179	0.0200477	0.000179091	20.0477	0.179091	0.0300715	0.000268637	30.0715	0.268637	2013-01-11	30
2013-01-11	50	59633	59111	59929	59557.7	338.169	0.0465627	0.000264383	46.5627	0.264383	0.069844	0.000396575	69.844	0.396575	2013-01-11	50
2013-01-11	65	73260	73742	73591	73531	201.297	0.060536	0.000165723	60.536	0.165723	0.090804	0.000248584	90.804	0.248584	2013-01-11	65
2013-01-11	80	77050	76040	77996	77028.7	798.676	0.0640337	0.000663937	64.0337	0.663937	0.0960505	0.000995905	96.0505	0.995905	2013-01-11	80

## Sheet: Matrix correlation
Parameter	VFA	NH4+	NO2-	NO3-	PO43-	O2	Temperature	Salinity	Fluorescence	Toluene
VFA		0.27048	0.33758	0.17163	0.53722	-0.66933	-0.39291	0.72478	-0.27713	0.55591
NH4+	0.27048		0.080733	-0.073683	0.18762	-0.17358	0.0055095	0.20679	0.19915	0.010438
NO2-	0.33758	0.080733		0.046153	0.36778	-0.30137	-0.28673	0.26292	0.11327	0.43635
NO3-	0.17163	-0.073683	0.046153		0.47394	-0.43082	-0.49777	0.30604	-0.47878	0.14442
PO43-	0.53722	0.18762	0.36778	0.47394		-0.76516	-0.46465	0.68018	-0.43865	0.36515
O2	-0.66933	-0.17358	-0.30137	-0.43082	-0.76516		0.7017	-0.79688	0.55259	-0.50792
Temperature	-0.39291	0.0055095	-0.28673	-0.49777	-0.46465	0.7017		-0.32565	0.42165	-0.43954
Salinity	0.72478	0.20679	0.26292	0.30604	0.68018	-0.79688	-0.32565		-0.33937	0.63301
Fluorescence	-0.27713	0.19915	0.11327	-0.47878	-0.43865	0.55259	0.42165	-0.33937		0.0104
Toluene	0.55591	0.010438	0.43635	0.14442	0.36515	-0.50792	-0.43954	0.63301	0.0104
